# Supplementary material for: Rapid Assessment of SARS-CoV-2 Transmission Risk for Fecally Contaminated River Water
Source: ACS ES T Water. 2021 Feb 22;1(4):949–57. doi: 10.1021/acsestwater.0c00246 (PMC7931626; doi:10.1021/acsestwater.0c00246)
Supplement: Supplementary file 2 — ew0c00246_si_002.zip [file ew0c00246_si_002.zip]

Archive with 9 entries (6 files):
- Shutler-RapidRiskAssessmentWaterTransmissionCovid19-SupplementaryData/
- Shutler-RapidRiskAssessmentWaterTransmissionCovid19-SupplementaryData/.DS_Store
- __MACOSX/
- __MACOSX/Shutler-RapidRiskAssessmentWaterTransmissionCovid19-SupplementaryData/
- __MACOSX/Shutler-RapidRiskAssessmentWaterTransmissionCovid19-SupplementaryData/._.DS_Store
- Shutler-RapidRiskAssessmentWaterTransmissionCovid19-SupplementaryData/relative_risk.xlsx
- __MACOSX/Shutler-RapidRiskAssessmentWaterTransmissionCovid19-SupplementaryData/._relative_risk.xlsx
- Shutler-RapidRiskAssessmentWaterTransmissionCovid19-SupplementaryData/waste_water_spill_pathogens.xlsx
- __MACOSX/Shutler-RapidRiskAssessmentWaterTransmissionCovid19-SupplementaryData/._waste_water_spill_pathogens.xlsx
