# Supplementary material for: Rapid Assessment of SARS-CoV-2 Transmission Risk for Fecally Contaminated River Water
Source: ACS ES T Water. 2021 Feb 22;1(4):949–57. doi: 10.1021/acsestwater.0c00246 (PMC7931626; doi:10.1021/acsestwater.0c00246)
Supplement: Supplementary file 2 — ew0c00246_si_002.zip [file ew0c00246_si_002.zip › Shutler-RapidRiskAssessmentWaterTransmissionCovid19-SupplementaryData/relative_risk.xlsx]

## Sheet: relative_hazard
Country	Domestic water usage (L Cap-1 Day-1)	relative concentration in waste water	Dilution factor (low, 25th percentile)	Dilution factor (median)	Dilution factor (high, 75th percentile)	Relative risk (DF: 25th percentile)	Relative risk (DF: median)	Relative risk (DF: 75th percentile)	Normalised relative risk (DF: 25th percentile)	Normalised relative risk (DF: median)	Normalised relative risk (DF: 75th percentile)
AFG	21.1828	0.0472082	295.121	295.121	295.121	0.000159962	0.000159962	0.000159962	0.125491	0.125491	0.125491
ARG	542.094	0.0018447	43.6516	186.209	1258.93	4.22596e-05	9.90661e-06	1.46529e-06	0.0331527	0.00777175	0.00114953
AUS	490.349	0.00203936	100	457.088	4365.16	2.03936e-05	4.46164e-06	4.67191e-07	0.0159988	0.00350017	0.000366512
AZE	165.257	0.00605119	11.0662	11.0662	11.0662	0.000546816	0.000546816	0.000546816	0.428978	0.428978	0.428978
BRA	233.73	0.00427844	301.995	1862.09	11481.5	1.41672e-05	2.29766e-06	3.72636e-07	0.0111142	0.00180251	0.000292334
BWA	127.064	0.00787007	51.2861	301.995	741.31	0.000153454	2.60603e-05	1.06164e-05	0.120385	0.0204443	0.00832861
CAN	786.037	0.0012722	1862.09	33113.1	501187	6.83214e-07	3.842e-08	2.53838e-09	0.000535983	3.01405e-05	1.99137e-06
CH1	138.344	0.00722838	38.0189	158.489	1023.29	0.000190126	4.5608e-05	7.06384e-06	0.149154	0.0357795	0.0055416
CH0	138.344	0.00722838	38.0189	158.489	1023.29	0.000190126	4.5608e-05	7.06384e-06	0.149154	0.0357795	0.0055416
CMR	36.2218	0.0276077	3311.31	3311.31	3311.31	8.3374e-06	8.3374e-06	8.3374e-06	0.0065407	0.0065407	0.0065407
COD	20.3587	0.0491192	6606.93	6606.93	6606.93	7.43448e-06	7.43448e-06	7.43448e-06	0.00583237	0.00583237	0.00583237
DEU	170.513	0.00586464	32.2107	32.2107	32.2107	0.000182071	0.000182071	0.000182071	0.142835	0.142835	0.142835
EGY	199.069	0.00502338	208.93	208.93	208.93	2.40434e-05	2.40434e-05	2.40434e-05	0.0188621	0.0188621	0.0188621
ESP	354.825	0.00281829	26.9153	26.9153	26.9153	0.000104709	0.000104709	0.000104709	0.0821446	0.0821446	0.0821446
FRA	256.208	0.00390308	74.131	74.131	74.131	5.26511e-05	5.26511e-05	5.26511e-05	0.0413049	0.0413049	0.0413049
GBR	332.375	0.00300865	5.7544	37.8443	186.209	0.000522843	7.95008e-05	1.61574e-05	0.410171	0.0623685	0.0126755
HRV	330.459	0.0030261	104.713	104.713	104.713	2.8899e-05	2.8899e-05	2.8899e-05	0.0226713	0.0226713	0.0226713
IDN	170.486	0.00586559	1000	4365.16	15848.9	5.86559e-06	1.34373e-06	3.70093e-07	0.00460156	0.00105416	0.000290339
IND	129.774	0.0077057	33.8844	33.8844	33.8844	0.000227411	0.000227411	0.000227411	0.178404	0.178404	0.178404
JPN	374.812	0.00266801	60.256	60.256	60.256	4.42779e-05	4.42779e-05	4.42779e-05	0.0347361	0.0347361	0.0347361
KHM	18.7324	0.0533835	416.869	2187.76	5370.32	0.000128058	2.4401e-05	9.94048e-06	0.100462	0.0191426	0.00779832
MAR	142.752	0.00700518	1	5.49541	17.7828	0.00700518	0.00127473	0.00039393	5.49557	1.00003	0.309039
MLI	146.694	0.00681691	186.209	1584.89	3019.95	3.6609e-05	4.30118e-06	2.25729e-06	0.0287198	0.00337428	0.00177085
NER	57.0021	0.0175432	12.8825	46.7735	186.209	0.00136179	0.000375068	9.42127e-05	1.06832	0.294241	0.07391
NOR	483.231	0.00206941	2511.89	2511.89	2511.89	8.23845e-07	8.23845e-07	8.23845e-07	0.000646308	0.000646308	0.000646308
NZL	704.723	0.001419	1148.15	1148.15	1148.15	1.2359e-06	1.2359e-06	1.2359e-06	0.000969562	0.000969562	0.000969562
POL	263.491	0.0037952	38.0189	38.0189	38.0189	9.98239e-05	9.98239e-05	9.98239e-05	0.078312	0.078312	0.078312
RUS	252.43	0.0039615	457.088	5623.41	30199.5	8.66681e-06	7.04465e-07	1.31177e-07	0.00679913	0.000552654	0.000102909
SOM	3.51814	0.284241	831.764	831.764	831.764	0.000341733	0.000341733	0.000341733	0.26809	0.26809	0.26809
SWE	291.034	0.00343603	436.516	1949.84	3981.07	7.87149e-06	1.76221e-06	8.63092e-07	0.0061752	0.00138245	0.000677097
TUR	232.526	0.0043006	51.2861	51.2861	51.2861	8.3855e-05	8.3855e-05	8.3855e-05	0.0657844	0.0657844	0.0657844
UGA	10.2669	0.0974	269.153	269.153	269.153	0.000361875	0.000361875	0.000361875	0.283892	0.283892	0.283892
UKR	272.909	0.00366423	20.893	20.893	20.893	0.000175381	0.000175381	0.000175381	0.137587	0.137587	0.137587
URY	337.303	0.00296469	2187.76	2187.76	2187.76	1.35513e-06	1.35513e-06	1.35513e-06	0.0010631	0.0010631	0.0010631
US1	580.424	0.00172288	31.6228	114.815	3715.35	5.44822e-05	1.50056e-05	4.63718e-07	0.0427414	0.0117719	0.000363788
US2	580.424	0.00172288	31.6228	114.815	3715.35	5.44822e-05	1.50056e-05	4.63718e-07	0.0427414	0.0117719	0.000363788
VEN	507.05	0.00197219	331.131	2187.76	141254	5.95593e-06	9.01466e-07	1.39621e-08	0.00467243	0.000707201	1.09533e-05
ZAF	272.444	0.00367049	38.0189	38.0189	38.0189	9.65436e-05	9.65436e-05	9.65436e-05	0.0757386	0.0757386	0.0757386
