# Supplementary material for: Rapid Assessment of SARS-CoV-2 Transmission Risk for Fecally Contaminated River Water
Source: ACS ES T Water. 2021 Feb 22;1(4):949–57. doi: 10.1021/acsestwater.0c00246 (PMC7931626; doi:10.1021/acsestwater.0c00246)
Supplement: Supplementary file 2 — ew0c00246_si_002.zip [file ew0c00246_si_002.zip › Shutler-RapidRiskAssessmentWaterTransmissionCovid19-SupplementaryData/waste_water_spill_pathogens.xlsx]

## Sheet: High I (10%) example
																										0 hours			24 hours			48 hours
			country	domestic water usage, Vww (L Cap-1 Day-1)	domestic water usage uncertainty ratio	dilution Factor, Dflow (25th percentile)	dilution Factor, DF (median)	dilution Factor, DFhigh (75th percentile)	number of active cases, Ac	active cases uncertainty ratio	country population, Nc	country population uncertainty ratio	lake surface temperature (Celsius)	pathogen prevalence, Pc	pathogen prevalence uncertainty ratio	pathogen genome copies in infected waste water (GC L-1)	pathogen genome copies in infected waste water uncertainty ratio	viable pathogen copies in waste water, Cinf (copies L-1)	viable pathogen copies in waste water uncertainty ratio	pathogen reduction factor in water (r)	pathogen survival proportion after 24 hours	pathogen survival proportion after 48 hours	pathogen percentage survival after 24 hours (%)	pathogen percentage survival after 48 hours (%)	viable pathogen in freshwater spill, Cspill (DF: 25th percentile) (copies L-1)	viable pathogen in freshwater spill, Cspill (DF: median) (copies L-1)	viable pathogen in freshwater spill, Cspill (DF: 75th percentile) (copies L-1)	viable pathogen in freshwater spill, Cspill (DF: 25th percentile) (copies L-1)	viable pathogen in freshwater spill, Cspill (DF: median) (copies L-1)	viable pathogen in freshwater spill, Cspill (DF: 75th percentile) (copies L-1)	viable pathogen in freshwater spill, Cspill (DF: 25th percentile) (copies L-1)	viable pathogen in freshwater spill, Cspill (DF: median) (copies L-1)	viable pathogen in freshwater spill, Cspill (DF: 75th percentile) (copies L-1)
Global parameters:			AFG	21.1828	0.1	295.121	295.121	295.121	2274	0.2	20700000	0.01	17.6967	0.000109855	0.20025	1.23321e+06	0.675732	123321	0.675732	0.367141	0.429397	0.184382	42.9397	18.4382	417.865	417.865	417.865	179.43	179.43	179.43	77.0465	77.0465	77.0465
Per capita shedding in stool, Cfaeces (GC L-1)	1.59592e+12		ARG	342.231	0.1	43.6516	186.209	1258.93	3183	0.2	41300000	0.01	11.568	7.70702e-05	0.20025	53550.7	0.675732	5355.07	0.675732	0.1813	0.658719	0.43391	65.8719	43.391	122.677	28.7584	4.25368	80.8099	18.9437	2.80198	53.231	12.4786	1.84572
Per capita shedding in stool uncertainty	0		AUS	282.546	0.1	100	457.088	4365.16	889	0.2	24200000	0.01	16.095	3.67355e-05	0.20025	30916.8	0.675732	3091.68	0.675732	0.305316	0.49509	0.245114	49.509	24.5114	30.9168	6.76386	0.708264	15.3066	3.34872	0.350654	7.57815	1.65792	0.173605
Stool mass (kg Cap-1 Day-1)	0.149		BRA	177.96	0.1	301.995	1862.09	11481.5	51131	0.2	206100000	0.01	26.625	0.000248088	0.20025	331498	0.675732	33149.8	0.675732	1.02624	0.0941359	0.00886157	9.41359	0.886157	109.769	17.8025	2.88723	10.3332	1.67586	0.271792	0.972729	0.157758	0.0255854
Stool mass uncertainty (kg Cap-1 Day-1)	0.095		CAN	786.037	0.1	1862.09	33113.1	501187	30884	0.2	36000000	0.01	2.16431	0.000857889	0.20025	259529	0.675732	25952.9	0.675732	0.0614067	0.868147	0.753679	86.8147	75.3679	13.9375	0.783765	0.0517829	12.0998	0.680424	0.0449551	10.5044	0.590708	0.0390277
Stool density (kg L-1)	1		CMR	30.1164	0.1	3311.31	3311.31	3311.31	1060	0.2	15500000	0.01	26.5659	6.83871e-05	0.20025	539970	0.675732	53997	0.675732	1.01928	0.0956573	0.00915033	9.56573	0.915033	16.3068	16.3068	16.3068	1.55987	1.55987	1.55987	0.149213	0.149213	0.149213
Viable to non-viable virus ratio	0.1		ESP	312.115	0.1	26.9153	26.9153	26.9153	73300	0.2	32800000	0.01	11.2312	0.00223476	0.20025	1.7026e+06	0.675732	170260	0.675732	0.174406	0.669259	0.447908	66.9259	44.7908	6325.77	6325.77	6325.77	4233.58	4233.58	4233.58	2833.36	2833.36	2833.36
Viable to non-viable virus ratio uncertainty ratio	0		FRA	235.455	0.1	74.131	74.131	74.131	93014	0.2	64600000	0.01	10.4073	0.00143985	0.20025	1.45414e+06	0.675732	145414	0.675732	0.158622	0.694029	0.481676	69.4029	48.1676	1961.58	1961.58	1961.58	1361.39	1361.39	1361.39	944.845	944.845	944.845
			GBR	320.602	0.1	5.7544	37.8443	186.209	158153	0.2	66200000	0.01	9.40021	0.00238902	0.20025	1.77195e+06	0.675732	177195	0.675732	0.141257	0.722342	0.521778	72.2342	52.1778	30792.9	4682.21	951.592	22243	3382.16	687.375	16067.1	2443.07	496.52
			IDN	82.1355	0.1	1000	4365.16	15848.9	8471	0.2	261500000	0.01	28.1977	3.23939e-05	0.20025	93784.3	0.675732	9378.43	0.675732	1.22995	0.0588917	0.00346823	5.88917	0.346823	9.37843	2.14847	0.591739	0.552311	0.126527	0.0348485	0.0325266	0.0074514	0.00205229
Derrived global parameters:			MAR	95.9343	0.1	1	5.49541	17.7828	3291	0.2	32300000	0.01	18.7949	0.000101889	0.20025	252551	0.675732	25255.1	0.675732	0.416626	0.383154	0.146807	38.3154	14.6807	25255.1	4595.68	1420.2	9676.61	1760.85	544.156	3707.63	674.678	208.496
Stool volume, Vfaeces (L)	0.149		MLI	15.9343	0.1	186.209	1584.89	3019.95	323	0.2	13200000	0.01	26.3556	2.44697e-05	0.20025	365169	0.675732	36516.9	0.675732	0.994898	0.101182	0.0102377	10.1182	1.02377	196.107	23.0406	12.0919	19.8425	2.33129	1.22348	2.0077	0.235884	0.123794
Stool volume uncertainty (L)	0.095		NOR	307.926	0.1	2511.89	2511.89	2511.89	7604	0.2	4700000	0.01	3.42148	0.00161787	0.20025	1.24938e+06	0.675732	124938	0.675732	0.0709699	0.849239	0.721208	84.9239	72.1208	49.7389	49.7389	49.7389	42.2402	42.2402	42.2402	35.872	35.872	35.872
Copies in excrement excrement of infected (GC Cap-1 Day-1)	2.37792e+11		NZL	608.624	0.1	1148.15	1148.15	1148.15	201	0.2	4300000	0.01	16.5355	4.67442e-05	0.20025	18263.2	0.675732	1826.32	0.675732	0.3212	0.477309	0.227824	47.7309	22.7824	1.59066	1.59066	1.59066	0.759235	0.759235	0.759235	0.36239	0.36239	0.36239
Copies in excrement excrement of infected uncertainty ratio	0.637584		POL	109.514	0.1	38.0189	38.0189	38.0189	9070	0.2	38000000	0.01	8.24708	0.000238684	0.20025	518265	0.675732	51826.5	0.675732	0.123695	0.75215	0.56573	75.215	56.573	1363.18	1363.18	1363.18	1025.31	1025.31	1025.31	771.189	771.189	771.189
			RUS	252.43	0.1	457.088	5623.41	30199.5	116768	0.2	145200000	0.01	3.61744	0.000804187	0.20025	757556	0.675732	75755.6	0.675732	0.0725892	0.846079	0.715849	84.6079	71.5849	165.735	13.4715	2.5085	140.225	11.3979	2.12239	118.641	9.64353	1.79571
			SWE	283.368	0.1	436.516	1949.84	3981.07	18633	0.2	10230000	0.01	3.44124	0.00182141	0.20025	1.52846e+06	0.675732	152846	0.675732	0.0711315	0.848923	0.720671	84.8923	72.0671	350.151	78.389	38.3933	297.251	66.5462	32.5929	252.343	56.4927	27.6689
Colour key:			TUR	187.543	0.1	51.2861	51.2861	51.2861	59497	0.2	58950000	0.01	11.3503	0.00100928	0.20025	1.2797e+06	0.675732	127970	0.675732	0.176814	0.665558	0.442968	66.5558	44.2968	2495.22	2495.22	2495.22	1660.71	1660.71	1660.71	1105.3	1105.3	1105.3
Input			URY	51.5264	0.1	2187.76	2187.76	2187.76	196	0.2	3319000	0.01	19.6111	5.90539e-05	0.20025	272532	0.675732	27253.2	0.675732	0.45767	0.348602	0.121523	34.8602	12.1523	12.4571	12.4571	12.4571	4.34257	4.34257	4.34257	1.51383	1.51383	1.51383
Intermediate calculations			VEN	52.0192	0.1	331.131	2187.76	141254	199	0.2	27200000	0.01	26.2097	7.31618e-06	0.20025	33444	0.675732	3344.4	0.675732	0.978328	0.105117	0.0110495	10.5117	1.10495	10.0999	1.52869	0.0236766	1.06167	0.160691	0.0024888	0.111599	0.0168913	0.000261615
Output			ZAF	161.971	0.1	38.0189	38.0189	38.0189	4103	0.2	53600000	0.01	19.6082	7.65485e-05	0.20025	112382	0.675732	11238.2	0.675732	0.45752	0.348723	0.121608	34.8723	12.1608	295.595	295.595	295.595	103.081	103.081	103.081	35.9466	35.9466	35.9466
Value used in Table 1

## Sheet: Medium I (1%) example
																										0 hours			24 hours			48 hours
			country	domestic water usage, Vww (L Cap-1 Day-1)	domestic water usage uncertainty ratio	dilution Factor, Dflow (25th percentile)	dilution Factor, DF (median)	dilution Factor, DFhigh (75th percentile)	number of active cases, Ac	active cases uncertainty ratio	country population, Nc	country population uncertainty ratio	lake surface temperature (Celsius)	pathogen prevalence, Pc	pathogen prevalence uncertainty ratio	pathogen genome copies in infected waste water (GC L-1)	pathogen genome copies in infected waste water uncertainty ratio	viable pathogen copies in waste water, Cinf (copies L-1)	viable pathogen copies in waste water uncertainty ratio	pathogen reduction factor in water (r)	pathogen survival proportion after 24 hours	pathogen survival proportion after 48 hours	pathogen percentage survival after 24 hours (%)	pathogen percentage survival after 48 hours (%)	viable pathogen in freshwater spill, Cspill (DF: 25th percentile) (copies L-1)	viable pathogen in freshwater spill, Cspill (DF: median) (copies L-1)	viable pathogen in freshwater spill, Cspill (DF: 75th percentile) (copies L-1)	viable pathogen in freshwater spill, Cspill (DF: 25th percentile) (copies L-1)	viable pathogen in freshwater spill, Cspill (DF: median) (copies L-1)	viable pathogen in freshwater spill, Cspill (DF: 75th percentile) (copies L-1)	viable pathogen in freshwater spill, Cspill (DF: 25th percentile) (copies L-1)	viable pathogen in freshwater spill, Cspill (DF: median) (copies L-1)	viable pathogen in freshwater spill, Cspill (DF: 75th percentile) (copies L-1)
Global parameters:			AFG	21.1828	0.1	295.121	295.121	295.121	2274	0.2	20700000	0.01	17.6967	0.000109855	0.20025	1.23321e+06	0.675732	12332.1	0.675732	0.367141	0.429397	0.184382	42.9397	18.4382	41.7865	41.7865	41.7865	17.943	17.943	17.943	7.70465	7.70465	7.70465
Per capita shedding in stool, Cfaeces (GC L-1)	1.59592e+12		ARG	342.231	0.1	43.6516	186.209	1258.93	3183	0.2	41300000	0.01	11.568	7.70702e-05	0.20025	53550.7	0.675732	535.507	0.675732	0.1813	0.658719	0.43391	65.8719	43.391	12.2677	2.87584	0.425368	8.08099	1.89437	0.280198	5.3231	1.24786	0.184572
Per capita shedding in stool uncertainty	0		AUS	282.546	0.1	100	457.088	4365.16	889	0.2	24200000	0.01	16.095	3.67355e-05	0.20025	30916.8	0.675732	309.168	0.675732	0.305316	0.49509	0.245114	49.509	24.5114	3.09168	0.676386	0.0708264	1.53066	0.334872	0.0350654	0.757815	0.165792	0.0173605
Stool mass (kg Cap-1 Day-1)	0.149		BRA	177.96	0.1	301.995	1862.09	11481.5	51131	0.2	206100000	0.01	26.625	0.000248088	0.20025	331498	0.675732	3314.98	0.675732	1.02624	0.0941359	0.00886157	9.41359	0.886157	10.9769	1.78025	0.288723	1.03332	0.167586	0.0271792	0.0972729	0.0157758	0.00255854
Stool mass uncertainty (kg Cap-1 Day-1)	0.095		CAN	786.037	0.1	1862.09	33113.1	501187	30884	0.2	36000000	0.01	2.16431	0.000857889	0.20025	259529	0.675732	2595.29	0.675732	0.0614067	0.868147	0.753679	86.8147	75.3679	1.39375	0.0783765	0.00517829	1.20998	0.0680424	0.00449551	1.05044	0.0590708	0.00390277
Stool density (kg L-1)	1		CMR	30.1164	0.1	3311.31	3311.31	3311.31	1060	0.2	15500000	0.01	26.5659	6.83871e-05	0.20025	539970	0.675732	5399.7	0.675732	1.01928	0.0956573	0.00915033	9.56573	0.915033	1.63068	1.63068	1.63068	0.155987	0.155987	0.155987	0.0149213	0.0149213	0.0149213
Viable to non-viable virus ratio	0.01		ESP	312.115	0.1	26.9153	26.9153	26.9153	73300	0.2	32800000	0.01	11.2312	0.00223476	0.20025	1.7026e+06	0.675732	17026	0.675732	0.174406	0.669259	0.447908	66.9259	44.7908	632.577	632.577	632.577	423.358	423.358	423.358	283.336	283.336	283.336
Viable to non-viable virus ratio uncertainty ratio	0		FRA	235.455	0.1	74.131	74.131	74.131	93014	0.2	64600000	0.01	10.4073	0.00143985	0.20025	1.45414e+06	0.675732	14541.4	0.675732	0.158622	0.694029	0.481676	69.4029	48.1676	196.158	196.158	196.158	136.139	136.139	136.139	94.4845	94.4845	94.4845
			GBR	320.602	0.1	5.7544	37.8443	186.209	158153	0.2	66200000	0.01	9.40021	0.00238902	0.20025	1.77195e+06	0.675732	17719.5	0.675732	0.141257	0.722342	0.521778	72.2342	52.1778	3079.29	468.221	95.1592	2224.3	338.216	68.7375	1606.71	244.307	49.652
			IDN	82.1355	0.1	1000	4365.16	15848.9	8471	0.2	261500000	0.01	28.1977	3.23939e-05	0.20025	93784.3	0.675732	937.843	0.675732	1.22995	0.0588917	0.00346823	5.88917	0.346823	0.937843	0.214847	0.0591739	0.0552311	0.0126527	0.00348485	0.00325266	0.00074514	0.000205229
Derrived global parameters:			MAR	95.9343	0.1	1	5.49541	17.7828	3291	0.2	32300000	0.01	18.7949	0.000101889	0.20025	252551	0.675732	2525.51	0.675732	0.416626	0.383154	0.146807	38.3154	14.6807	2525.51	459.568	142.02	967.661	176.085	54.4156	370.763	67.4678	20.8496
Stool volume, Vfaeces (L)	0.149		MLI	15.9343	0.1	186.209	1584.89	3019.95	323	0.2	13200000	0.01	26.3556	2.44697e-05	0.20025	365169	0.675732	3651.69	0.675732	0.994898	0.101182	0.0102377	10.1182	1.02377	19.6107	2.30406	1.20919	1.98425	0.233129	0.122348	0.20077	0.0235884	0.0123794
Stool volume uncertainty (L)	0.095		NOR	307.926	0.1	2511.89	2511.89	2511.89	7604	0.2	4700000	0.01	3.42148	0.00161787	0.20025	1.24938e+06	0.675732	12493.8	0.675732	0.0709699	0.849239	0.721208	84.9239	72.1208	4.97389	4.97389	4.97389	4.22402	4.22402	4.22402	3.5872	3.5872	3.5872
Copies in excrement excrement of infected (GC Cap-1 Day-1)	2.37792e+11		NZL	608.624	0.1	1148.15	1148.15	1148.15	201	0.2	4300000	0.01	16.5355	4.67442e-05	0.20025	18263.2	0.675732	182.632	0.675732	0.3212	0.477309	0.227824	47.7309	22.7824	0.159066	0.159066	0.159066	0.0759235	0.0759235	0.0759235	0.036239	0.036239	0.036239
Copies in excrement excrement of infected uncertainty ratio	0.637584		POL	109.514	0.1	38.0189	38.0189	38.0189	9070	0.2	38000000	0.01	8.24708	0.000238684	0.20025	518265	0.675732	5182.65	0.675732	0.123695	0.75215	0.56573	75.215	56.573	136.318	136.318	136.318	102.531	102.531	102.531	77.1189	77.1189	77.1189
			RUS	252.43	0.1	457.088	5623.41	30199.5	116768	0.2	145200000	0.01	3.61744	0.000804187	0.20025	757556	0.675732	7575.56	0.675732	0.0725892	0.846079	0.715849	84.6079	71.5849	16.5735	1.34715	0.25085	14.0225	1.13979	0.212239	11.8641	0.964353	0.179571
			SWE	283.368	0.1	436.516	1949.84	3981.07	18633	0.2	10230000	0.01	3.44124	0.00182141	0.20025	1.52846e+06	0.675732	15284.6	0.675732	0.0711315	0.848923	0.720671	84.8923	72.0671	35.0151	7.8389	3.83933	29.7251	6.65462	3.25929	25.2343	5.64927	2.76689
Colour key:			TUR	187.543	0.1	51.2861	51.2861	51.2861	59497	0.2	58950000	0.01	11.3503	0.00100928	0.20025	1.2797e+06	0.675732	12797	0.675732	0.176814	0.665558	0.442968	66.5558	44.2968	249.522	249.522	249.522	166.071	166.071	166.071	110.53	110.53	110.53
Input			URY	51.5264	0.1	2187.76	2187.76	2187.76	196	0.2	3319000	0.01	19.6111	5.90539e-05	0.20025	272532	0.675732	2725.32	0.675732	0.45767	0.348602	0.121523	34.8602	12.1523	1.24571	1.24571	1.24571	0.434257	0.434257	0.434257	0.151383	0.151383	0.151383
Intermediate calculations			VEN	52.0192	0.1	331.131	2187.76	141254	199	0.2	27200000	0.01	26.2097	7.31618e-06	0.20025	33444	0.675732	334.44	0.675732	0.978328	0.105117	0.0110495	10.5117	1.10495	1.00999	0.152869	0.00236766	0.106167	0.0160691	0.00024888	0.0111599	0.00168913	2.61615e-05
Output			ZAF	161.971	0.1	38.0189	38.0189	38.0189	4103	0.2	53600000	0.01	19.6082	7.65485e-05	0.20025	112382	0.675732	1123.82	0.675732	0.45752	0.348723	0.121608	34.8723	12.1608	29.5595	29.5595	29.5595	10.3081	10.3081	10.3081	3.59466	3.59466	3.59466
Value used in Table 1

## Sheet: Low (0.1%) example
																										0 hours			24 hours			48 hours
			country	domestic water usage, Vww (L Cap-1 Day-1)	domestic water usage uncertainty ratio	dilution Factor, Dflow (25th percentile)	dilution Factor, DF (median)	dilution Factor, DFhigh (75th percentile)	number of active cases, Ac	active cases uncertainty ratio	country population, Nc	country population uncertainty ratio	lake surface temperature (Celsius)	pathogen prevalence, Pc	pathogen prevalence uncertainty ratio	pathogen genome copies in infected waste water (GC L-1)	pathogen genome copies in infected waste water uncertainty ratio	viable pathogen copies in waste water, Cinf (copies L-1)	viable pathogen copies in waste water uncertainty ratio	pathogen reduction factor in water (r)	pathogen survival proportion after 24 hours	pathogen survival proportion after 48 hours	pathogen percentage survival after 24 hours (%)	pathogen percentage survival after 48 hours (%)	viable pathogen in freshwater spill, Cspill (DF: 25th percentile) (copies L-1)	viable pathogen in freshwater spill, Cspill (DF: median) (copies L-1)	viable pathogen in freshwater spill, Cspill (DF: 75th percentile) (copies L-1)	viable pathogen in freshwater spill, Cspill (DF: 25th percentile) (copies L-1)	viable pathogen in freshwater spill, Cspill (DF: median) (copies L-1)	viable pathogen in freshwater spill, Cspill (DF: 75th percentile) (copies L-1)	viable pathogen in freshwater spill, Cspill (DF: 25th percentile) (copies L-1)	viable pathogen in freshwater spill, Cspill (DF: median) (copies L-1)	viable pathogen in freshwater spill, Cspill (DF: 75th percentile) (copies L-1)
Global parameters:			AFG	21.1828	0.1	295.121	295.121	295.121	2274	0.2	20700000	0.01	17.6967	0.000109855	0.20025	1.23321e+06	0.675732	1233.21	0.675732	0.367141	0.429397	0.184382	42.9397	18.4382	4.17865	4.17865	4.17865	1.7943	1.7943	1.7943	0.770465	0.770465	0.770465
Per capita shedding in stool, Cfaeces (GC L-1)	1.59592e+12		ARG	342.231	0.1	43.6516	186.209	1258.93	3183	0.2	41300000	0.01	11.568	7.70702e-05	0.20025	53550.7	0.675732	53.5507	0.675732	0.1813	0.658719	0.43391	65.8719	43.391	1.22677	0.287584	0.0425368	0.808099	0.189437	0.0280198	0.53231	0.124786	0.0184572
Per capita shedding in stool uncertainty	0		AUS	282.546	0.1	100	457.088	4365.16	889	0.2	24200000	0.01	16.095	3.67355e-05	0.20025	30916.8	0.675732	30.9168	0.675732	0.305316	0.49509	0.245114	49.509	24.5114	0.309168	0.0676386	0.00708264	0.153066	0.0334872	0.00350654	0.0757815	0.0165792	0.00173605
Stool mass (kg Cap-1 Day-1)	0.149		BRA	177.96	0.1	301.995	1862.09	11481.5	51131	0.2	206100000	0.01	26.625	0.000248088	0.20025	331498	0.675732	331.498	0.675732	1.02624	0.0941359	0.00886157	9.41359	0.886157	1.09769	0.178025	0.0288723	0.103332	0.0167586	0.00271792	0.00972729	0.00157758	0.000255854
Stool mass uncertainty (kg Cap-1 Day-1)	0.095		CAN	786.037	0.1	1862.09	33113.1	501187	30884	0.2	36000000	0.01	2.16431	0.000857889	0.20025	259529	0.675732	259.529	0.675732	0.0614067	0.868147	0.753679	86.8147	75.3679	0.139375	0.00783765	0.000517829	0.120998	0.00680424	0.000449551	0.105044	0.00590708	0.000390277
Stool density (kg L-1)	1		CMR	30.1164	0.1	3311.31	3311.31	3311.31	1060	0.2	15500000	0.01	26.5659	6.83871e-05	0.20025	539970	0.675732	539.97	0.675732	1.01928	0.0956573	0.00915033	9.56573	0.915033	0.163068	0.163068	0.163068	0.0155987	0.0155987	0.0155987	0.00149213	0.00149213	0.00149213
Viable to non-viable virus ratio	0.001		ESP	312.115	0.1	26.9153	26.9153	26.9153	73300	0.2	32800000	0.01	11.2312	0.00223476	0.20025	1.7026e+06	0.675732	1702.6	0.675732	0.174406	0.669259	0.447908	66.9259	44.7908	63.2577	63.2577	63.2577	42.3358	42.3358	42.3358	28.3336	28.3336	28.3336
Viable to non-viable virus ratio uncertainty ratio	0		FRA	235.455	0.1	74.131	74.131	74.131	93014	0.2	64600000	0.01	10.4073	0.00143985	0.20025	1.45414e+06	0.675732	1454.14	0.675732	0.158622	0.694029	0.481676	69.4029	48.1676	19.6158	19.6158	19.6158	13.6139	13.6139	13.6139	9.44845	9.44845	9.44845
			GBR	320.602	0.1	5.7544	37.8443	186.209	158153	0.2	66200000	0.01	9.40021	0.00238902	0.20025	1.77195e+06	0.675732	1771.95	0.675732	0.141257	0.722342	0.521778	72.2342	52.1778	307.929	46.8221	9.51592	222.43	33.8216	6.87375	160.671	24.4307	4.9652
			IDN	82.1355	0.1	1000	4365.16	15848.9	8471	0.2	261500000	0.01	28.1977	3.23939e-05	0.20025	93784.3	0.675732	93.7843	0.675732	1.22995	0.0588917	0.00346823	5.88917	0.346823	0.0937843	0.0214847	0.00591739	0.00552311	0.00126527	0.000348485	0.000325266	7.4514e-05	2.05229e-05
Derrived global parameters:			MAR	95.9343	0.1	1	5.49541	17.7828	3291	0.2	32300000	0.01	18.7949	0.000101889	0.20025	252551	0.675732	252.551	0.675732	0.416626	0.383154	0.146807	38.3154	14.6807	252.551	45.9568	14.202	96.7661	17.6085	5.44156	37.0763	6.74678	2.08496
Stool volume, Vfaeces (L)	0.149		MLI	15.9343	0.1	186.209	1584.89	3019.95	323	0.2	13200000	0.01	26.3556	2.44697e-05	0.20025	365169	0.675732	365.169	0.675732	0.994898	0.101182	0.0102377	10.1182	1.02377	1.96107	0.230406	0.120919	0.198425	0.0233129	0.0122348	0.020077	0.00235884	0.00123794
Stool volume uncertainty (L)	0.095		NOR	307.926	0.1	2511.89	2511.89	2511.89	7604	0.2	4700000	0.01	3.42148	0.00161787	0.20025	1.24938e+06	0.675732	1249.38	0.675732	0.0709699	0.849239	0.721208	84.9239	72.1208	0.497389	0.497389	0.497389	0.422402	0.422402	0.422402	0.35872	0.35872	0.35872
Copies in excrement excrement of infected (GC Cap-1 Day-1)	2.37792e+11		NZL	608.624	0.1	1148.15	1148.15	1148.15	201	0.2	4300000	0.01	16.5355	4.67442e-05	0.20025	18263.2	0.675732	18.2632	0.675732	0.3212	0.477309	0.227824	47.7309	22.7824	0.0159066	0.0159066	0.0159066	0.00759235	0.00759235	0.00759235	0.0036239	0.0036239	0.0036239
Copies in excrement excrement of infected uncertainty ratio	0.637584		POL	109.514	0.1	38.0189	38.0189	38.0189	9070	0.2	38000000	0.01	8.24708	0.000238684	0.20025	518265	0.675732	518.265	0.675732	0.123695	0.75215	0.56573	75.215	56.573	13.6318	13.6318	13.6318	10.2531	10.2531	10.2531	7.71189	7.71189	7.71189
			RUS	252.43	0.1	457.088	5623.41	30199.5	116768	0.2	145200000	0.01	3.61744	0.000804187	0.20025	757556	0.675732	757.556	0.675732	0.0725892	0.846079	0.715849	84.6079	71.5849	1.65735	0.134715	0.025085	1.40225	0.113979	0.0212239	1.18641	0.0964353	0.0179571
			SWE	283.368	0.1	436.516	1949.84	3981.07	18633	0.2	10230000	0.01	3.44124	0.00182141	0.20025	1.52846e+06	0.675732	1528.46	0.675732	0.0711315	0.848923	0.720671	84.8923	72.0671	3.50151	0.78389	0.383933	2.97251	0.665462	0.325929	2.52343	0.564927	0.276689
Colour key:			TUR	187.543	0.1	51.2861	51.2861	51.2861	59497	0.2	58950000	0.01	11.3503	0.00100928	0.20025	1.2797e+06	0.675732	1279.7	0.675732	0.176814	0.665558	0.442968	66.5558	44.2968	24.9522	24.9522	24.9522	16.6071	16.6071	16.6071	11.053	11.053	11.053
Input			URY	51.5264	0.1	2187.76	2187.76	2187.76	196	0.2	3319000	0.01	19.6111	5.90539e-05	0.20025	272532	0.675732	272.532	0.675732	0.45767	0.348602	0.121523	34.8602	12.1523	0.124571	0.124571	0.124571	0.0434257	0.0434257	0.0434257	0.0151383	0.0151383	0.0151383
Intermediate calculations			VEN	52.0192	0.1	331.131	2187.76	141254	199	0.2	27200000	0.01	26.2097	7.31618e-06	0.20025	33444	0.675732	33.444	0.675732	0.978328	0.105117	0.0110495	10.5117	1.10495	0.100999	0.0152869	0.000236766	0.0106167	0.00160691	2.4888e-05	0.00111599	0.000168913	2.61615e-06
Output			ZAF	161.971	0.1	38.0189	38.0189	38.0189	4103	0.2	53600000	0.01	19.6082	7.65485e-05	0.20025	112382	0.675732	112.382	0.675732	0.45752	0.348723	0.121608	34.8723	12.1608	2.95595	2.95595	2.95595	1.03081	1.03081	1.03081	0.359466	0.359466	0.359466
Value used in Table 1
